# Supplementary material for: Magnetoresistive detection of spin waves
Source: Sci Adv. 2025 Aug 15;11(33):eadx4126. doi: 10.1126/sciadv.adx4126 (PMC12356233; doi:10.1126/sciadv.adx4126)
Supplement: Supplementary file 2 — Movie S1 [file sciadv.adx4126_movie_s1.zip]

Archive with 1 entries (1 files):
- adx4126_movie_s1.mp4
